# Supplementary material for: Survived the Glaciations, Will They Survive the Fish? Allochthonous Ichthyofauna and Alpine Endemic Newts: A Road Map for a Conservation Strategy
Source: Animals (Basel). 2023 Feb 27;13(5):871. doi: 10.3390/ani13050871 (PMC10000147; doi:10.3390/ani13050871)
Supplement: Supplementary file 1 [file animals-13-00871-s001.zip]

Archive with 1 entries (1 files):
- animals-2222516-supplementary.pdf
